# Supplementary material for: Tin Complexes of 4-(Benzylideneamino)benzenesulfonamide: Synthesis, Structure Elucidation and Their Efficiency as PVC Photostabilizers
Source: Polymers (Basel). 2021 Jul 23;13(15):2434. doi: 10.3390/polym13152434 (PMC8348574; doi:10.3390/polym13152434)
Supplement: Supplementary file 1 [file polymers-13-02434-s001.zip]

Archive with 1 entries (1 files):
- polymers-1312845-supplementary.pdf
